# Supplementary material for: 2,5-Di-tert-butyl-2,5-diethylpyrrolidine-1-oxyls: Where Is a Reasonable Limit of Sterical Loading for Higher Resistance to Reduction?
Source: Molecules. 2024 Jan 25;29(3):599. doi: 10.3390/molecules29030599 (PMC10856307; doi:10.3390/molecules29030599)
Supplement: Supplementary file 1 [file molecules-29-00599-s001.zip]

Archive with 1 entries (1 files):
- molecules-2789571-supplementary.pdf
